# Supplementary material for: Epoxy/Ionic Liquid-Modified Mica Nanocomposites: Network Formation–Network Degradation Correlation
Source: Nanomaterials (Basel). 2021 Aug 3;11(8):1990. doi: 10.3390/nano11081990 (PMC8400988; doi:10.3390/nano11081990)
Supplement: Supplementary file 1 [file nanomaterials-11-01990-s001.zip]

Archive with 1 entries (1 files):
- nanomaterials-1286354-supplementary.pdf
